# Supplementary material for: A systematic review and meta-analysis of preanalytical factors and methodological differences influencing the measurement of circulating vascular endothelial growth factor
Source: PLoS One. 2022 Jul 6;17(7):e0270232. doi: 10.1371/journal.pone.0270232 (PMC9258884; doi:10.1371/journal.pone.0270232)
Supplement: S2 Appendix — (XLSX) [file pone.0270232.s006.xlsx]

## Sheet: S4_Table_Serum_vs_plasma
S4 Table VEGF levels in serum vs. plasma samples.
Study	Method	Sample system compared	Results	Number of samples
Azimi-Nezhad et al. (2012)	ELISA (R&D)	serum vs. EDTA- hirudine- and ACD-plasma	significantly higher VEGF levels in serum compared to plasma (p<0.0001)	27
Hetland et al. (2008)	ELISA (R&D)	serum vs. heparin- citrate- and EDTA-plasma	serum VEGF levels were several times higher than in all different plasma types for both healthy and patients (p<0.001 for each plasma type).	10 healthy controls and 10 R.A. patients
			The correlation between VEGF concentrations in plasma and serum was r = 0.67, p< 0.0001.	Reference values from 306 healthy blood donors
Zamudio et al. (2013)	ELISA (R&D)	serum vs. CTAD-plasma	Maternal samples: Mean difference between serum and CTAD values were 83% p<0.001 (range 60-100%).	40 maternal samples and 34 umbilical venous blood
			Twice as many CTAD samples had VEGF- values below detection (83%) or undetectable (63%) limit compared with serum samples.
			Umbilical cord blood: Mean percentage decrease between serum and CTAD plasma VEGF levels were 98% (p<0.01) (range 85-100%)
			VEGF values were abolished in 26% of the CTAD- samples compared to serum and lowered to below 5 pg/mL in an additional 24%.
			In the remaining positive values. the VEGF levels were decreased by more than 40-fold. significantly lower in CTAD plasma (p<0.001).
			Values under the detection limit occurred in 80% of the CTAD samples.
			No correlation between sample systems.
Brøndum et al. (2016)	Luminex - 8-plex system. Bio-Plex Pro human Reagent Kit from Bio-Rad	serum vs. EDTA- and heparin-plasma	Significantly higher levels in serum compared with EDTA plasma p<0.01 average difference -72 (limits of agreement -242-98) ng/L.	serum vs. EDTA-plasma 18
			No significant difference in levels between serum and heparin plasma (p=0.22) average difference -14 (limits of agreement -127-99) ng/L.	serum vs. heparin-plasma 27
			No significant correlation between VEGF levels measured in plasma and serum.
Krishnan et al. (2014)	Luminex multiplex bead-based technology using Millipore (Billerica MA)	serum vs. citrate-. EDTA-. and heparin-plasma	No direct comparison between serum and plasma.	107 individuals per sample type divided in 4 age groups (1: 18-30 n=30. 2: 31-50 n=31. 3: 51-64 n=30 and 4: 65-85 n=16)
			Hierarchical cluster analysis of the combined effect of age group and choice of sample system clustered the different sample types based on all measured analytes.
			VEGF levels in citrate-plasma were above the detection limit for 0-52 % of the samples.
			VEGF levels in EDTA-plasma were above detection for 50-97% of the samples.
			VEGF levels in Heparin-plasma were above detection for 0-32% of the samples.
			VEGF levels in serum were above detection for 6-32% of the samples.
Dittadi et al. (2001)	ELISA (R&D)	serum vs. citrate-. CTAD- and Edinburgh- plasma	No direct comparison between serum and plasma.	10 healthy and 10 patients
			For serum. 100% of samples were above the detection limit.
			for citrate-plasma. 50% of the samples from healthy controls and 100% of the samples from patients were above the detection limit.
			for CTAD- plasma. 30% of the samples from healthy and 60% from patients were above detection.
			for Edinburgh- plasma 10% for healthy and 40% for patients were above detection
Lee et al (2000)	ELISA (R&D)	serum vs. EDTA-plasma	In both cancer patients and healthy controls. serum VEGF levels were significantly higher than EDTA-plasma levels p<0.001.	173 cancer patients and 42 healthy
			50% of samples from healthy individuals showed no detectable levels of VEGF in citrated blood.
Webb et al. (1998)	Assay 1: capture by sflt-1 detection with in-house polyclonal anti-VEGF from rabbit against recombinant VEGF (Zeneca Pharmaceuticals) peroxidase-conjugated anti-rabbit (goat) (Jackson ImmunoResearch Luto U.K.) and developed by Amerlite buffer and tablet pack (Berthold UK)	serum vs. EDTA-plasma	Serum VEGF levels were significantly higher than plasma levels for paediatric samples p<0.0001 (ELISA. R&D) mediated assay and p=0.0004 flt-1 receptor capture assay.	34 adults and 19 paediatric
	Assay 2: ELISA (R&D)		Serum levels were also significantly higher for healthy adults p<0.0001 (ELISA. R&D).
Starlinger et al. (2011)	ELISA (R&D)	serum vs. CTAD-plasma	VEGF in serum was 75-times higher than plasma levels comparing CTAD levels processed at +4°C with serum-levels	3 healthy and 3 pancreatic cancer patients
Guo et al. (2013)	EVIDENCE 180 system (biochip). cytokine array I kits (nos. 0857 and 0658. Randox Laboratories)	serum vs. heparin-plasma	VEGF levels in plasma were significantly lower than serum levels (p<0.01).	9 healthy
			No differences were found between serum from gel- or glass-tubes
Biancotto et al. (2012)	Luminex. using Bio-Rad Human Cytokines Group-I (27-plex)	serum vs. heparin-. EDTA-. and ACD-plasma	Serum VEGF levels were significantly higher than all plasma levels	11 healthy
Svendsen et al. (2010)	ELISA (R&D)	serum vs. EDTA-. and heparin- plasma	Serum/EDTA ratio were 11.5 (p=0.0002).	8 healthy
			Serum/citrate ratio were 18.4 (p=0.0002)
Werther et al. a)(2002)	ELISA (R&D)	serum vs. EDTA-plasma	No direct comparison of sample systems performed	24 healthy and 51 colorectal cancer patients
Werther et al. b) (2002)	ELISA (R&D)	serum vs. EDTA-plasma	No direct comparison of the sample system was performed.	50 healthy and 524 cancer patients
			Correlation of VEGF levels in serum and EDTA-pasma were spearman correlation coefficient = 0.64. p<0.001
Hermann et al. (2014)	MILLIPLEX® MAP Human Circulating Cancer Biomarker Magnetic Bead Panel	serum vs. EDTA-plasma	No difference in VEGF levels between EDTA-plasma and serum (around 90% recovery in EDTA-plasma compared with serum)	2 healthy
Wynendaele et al. (1999)	ELISA (R&D)	serum vs. EDTA-. CTAD. and citrate-plasma.	No direct comparison of sample systems performed	22 healthy and 18 cancer patients for serum vs. CTAD-. and citrate-plasma and 10 healthy and 11 patients for serum vs. CTAD-plasma
Salven et al. (1999)	ELISA (R&D)	serum vs. citrate- plasma	No direct comparison of sample systems performed- but low amount of VEGF in plasma samples were reported	23 healthy and 36 cancer patients
George et al. (2000)	ELISA (R&D)	serum vs. citrate-plasma	No direct comparison of sample systems was performed.	116 healthy (116 plasma samples and 72 serum samples) and 116 colorectal cancer patients (116 plasma samples and 90 serum samples)
			There was a statistically significant correlation in VEGF levels between plasma and serum levels for both benign (controls) and malignant disease (r2=0.73 and 0.56. p<0.0001)
			35.3% of cancer patients and 64.6% of healthy controls had values below the detection limit for plasma.
Salgado et al. (2001)	ELISA (R&D)	serum vs. CTAD-plasma	No direct comparison of sample systems performed.	24 healthy. 34 untreated metastatic breast cancer patients and 21 patients with locoregional untreated breast cancer
			Thirty-eight percent of the healthy population had non-detectable plasma levels.
Maloney et al. (1998)	ELISA (R&D)	serum vs. heparin-plasma	Serum levels were significantly higher than plasma levels (p<0.05)	10 healthy
Banks et al. (1998)	ELISA (R&D)	1. serum vs. citrate- plasma	1. Serum VEGF was significantly higher than citrated plasma levels (p<0.01).	1. serum vs. citrate-plasma 8 healthy
		2. serum vs. citrate-. EDTA-. and heparin-plasma	2. 3 of 4 had significantly higher serum levels compared with citrate-levels	2. serum vs. citrate-. EDTA-. and heparin- plasma 4 healthy
			No significant difference between VEGF levels in serum and EDTA-plasma
			No significant difference between VEGF levels in serum and heparin-plasma
Zhao et al. (2012)	Mesoscale multi-spot (M.S.D.) capture ab. Peprotech. Detection ab. R&D system. Analyte standard Peprotech	serum vs. EDTA-plasma	Median % change -55 (plasma-serum)/serum..	32 individuals with Rheumatoid arthritis
			Correlation between sytems 0.87, slope 0.34
Lopez Yomayuza et al (2019)	ELISA (R&D)	serum vs. citrate-plasma	Serum levels were higher than plasma levels for both adults and preterms.	10 healthy adults. 12 preterm infants requiring ROP-treatment
			50% of samples from healthy individuals showed no detectable levels of VEGF in citrated blood.
			In contrast, the levels in serum and recalcified serum were substantially higher and detectable in all samples, which can be explained by platelet activation.
McIlhenny et al. (2002)	ELISA (R&D)	Serum vs. EDTA-plasma	Serum levels were significantly higher than plasma levels. p<0.005.	20 healthy premenopausal women with approximately 8 samples per individual
			The majority of plasma levels were under detection.
			No significant correlations between serum and plasma levels of VEGF
Adams et al. (2000)	ELISA (R&D)	Serum vs. citrate-plasma	Serum levels were significantly higher than plasma levels (p<0.0001).	163 patients with benign breast disease. localized breast cancer. metastatic breast cancer or remission from breast cancer and 63 healthy controls
Verheul et al. (1997)	ELISA (R&D)	serum vs. EDTA-plasma	Significantly lower plasma levels than serum levels (p<0.001)	19 patients with breast cancer. 30 healthy controls. 15 patients with Cancer
			5-8 -fold lower in healthy volunteers for paired samples. p<0.001.
			VEGF levels correlated with platelet count in breast cancer patients (r=0.9. p<0.01. linear regression).
			Also in healthy also VEGF levels correlated significantly with platelet count (r=0.7 p<0.01. linear regression).
Larsson et al. (2002)	ELISA R&D	Serum vs. EDTA-plasma	There was a significant correlation between VEGF-A values in serum and plasma (Spearman r = 0.68).	80 blood donors
Ranieri et al. (2004)	ELISA R&D	Serum vs. citrate-plasma and CTAD-plasma	No direct comparison of sample systems performed	56 cancer patients and 16 healthy controls

## Sheet: S5_Table_Plasma_anticoagulants
S5 Table VEGF concentrations in plasma samples from blood samples taken with different anticoagulants.
Study	Method	Sample system compared	Results	Number of samples
Walz et al. (2016)	1.ELISA (R&D) & 2.Luminex- Human VEGF High Sensitivity Kit (R&D)	EDTA-CTAD (citrate)	VEGF pg/mL mean (SD) PECT vs. EDTA -33.8 (4.8) p<0.001,	2 individuals: 2 samples of each system per time point
		EDTA-PECT (EDTA)	VEGF pg/mL mean (SD) CTAD vs. EDTA -73.4 (7.7) p>0.001)
Azimi-Nezhad et al. (2012)	ELISA (R&D)	EDTA-hirudine	Significantly higher levels of VEGF in EDTA plasma compared with hirudin-plasma (p<0.0001),	Samples from 27 individuals
		EDTA-ACD (citrate)	Significantly higher levels of VEGF in EDTA plasma compared with ACD-plasma (citrate) (p=0.0002).
		hirudine-ACD (citrate)	No difference between hirudine and ACD-plasma
Hetland et al. (2008)	ELISA (R&D)	EDTA-heparin	Heparin and EDTA-plasma had similar concentrations of VEGF,	10 healthy control and 10 RA patients
		EDTA-citrate	Significant lower levels of VEGF were found in citrate-plasma compared with EDTA-plasma,
		heparin-citrate	Significant lower levels of VEGF were found in citrate-plasma compared with heparin-plasma,
Hormbrey et al. (2002)	ELISA (R&D)	citrate-CTAD (citrate)	No significant difference in VEGF levels,	8 healthy volunteers
			28% more citrate samples had detectable VEGF levels within the assay range compared with CTAD p=0.09
Brøndum et al. (2016)	1.Luminex - 8-plex system,	EDTA-heparin	Significantly higher VEGF concentrations in heparin-plasma than EDTA-plasma p<0.01, average difference 10 (limits of agreement -12-33) ng/L.	15
	2. Bio-Plex Pro human Reagent Kit from Bio-Rad
Krishnan et al. (2014)	Luminex multiplex bead-based technology using Millipore (Billerica MA)	EDTA-citrate	No direct comparison between plasma-type.	107 individuals per sample type divided in 4 age groups (1: 18-30 n=30, 2: 31-50 n=31, 3: 51-64 n=30 and 4: 65-85 n=16)
		EDTA-heparin	Hierarchical cluster analysis of the combined effect of age group and choice of sample system clustered the different sample types based on all measured analytes.
		heparin-citrate	VEGF levels in citrate-plasma were above the detection limit for 0-52 % of the samples,
			in EDTA-plasma, VEGF levels were above detection for 50-97% of the samples,
			VEGF levels in Heparin-plasma were above detection for 0-32% of the samples
Dittadi et al. (2001)	ELISA (R&D)	Citrate-CTAD	VEGF concentrations were not significantly different in Edinburgh plasma and CTAD- plasma,	10 healthy individuals and 10 patients
		Citrate-Edinburgh (EDTA)	VEGF concentrations were slightly but significantly higher in optimized sodium citrate plasma p=0.003), than Edingburgh- plasma
		CTAD (citrate)-Edinburgh (EDTA)	VEGF concentrations were markedly higher in standard sodium citrate plasma (p=0.0001) than Edingburgh- plasma
			Citrate-plasma levels were significantly higher than CTAD-plasma levels,
			For citrate-plasma, 50% of the samples from healthy controls and 100% from patients were above the detection limit.
			For CTAD- plasma, 30% of the samples from healthy and 60% from patients were above detection.
			For Edinburgh- plasma, 10% for healthy and 40% for patients were above detection
Webb et al. (1998)	1. ELISA (R&D)	EDTA-citrate (PP)	No direct comparison between EDTA and citrate.	6 healthy for citrate (PP and PR), 34 adults and 19 children undergoing minor surgical procedures for EDTA-plasma
	2. Other- home-brew capture with sFLT-1,
Starlinger et al. (2011)	ELISA (R&D)	EDTA-CTAD (citrate)	No significant difference in VEGF plasma levels processed at +4°C	3 healthy and 3 pancreatic cancer patients
		EDTA-citrate	At room temperature, a moderate increase was found for VEGF levels in EDTA compared with CTAD-plasma,
		citrate-CTAD (citrate)	At room temperature, a moderate increase was found for VEGF levels in citrate plasma compared with CTAD-plasma.
Biancotto et al. (2012)	Luminex, using Bio-Rad Human Cytokines Group-I (27-plex)	EDTA-heparin	VEGF levels in EDTA-plasma were significantly lower compared to heparin- plasma, p<0,05	11 healthy
		EDTA-ACD (citrate)	No significant differences were found in VEGF concentrations between citrate- and heparin-plasma.
		heparin-ACD (citrate)	No direct comparison between citrate- and EDTA-plasma
Svendsen et al. (2010)	ELISA (R&D)	EDTA-citrate	No significant difference between EDTA and citrate-plasma levels	8 healthy
Wynendaele et al. (1999)	ELISA (R&D)	EDTA-citrate	No direct comparison between EDTA- and citrate- plasma	EDTA-citrate: 22 healthy volunteers and 18 patients with histologically proven malignancies
		citrate-CTAD (citrate)	A statistically significant difference (P - 0.00019) in VEGF plasma concentration between CTAD and citrate-plasma was found, with lower levles in CTAD-plasma	citrate-CTAD: 18 patients
Schlingemann et al. (2013)	ELISA (R&D)	citrate-PECT (EDTA)	No direct comparison between plasma types.	21 healthy subjects and 64 patients with type 1 diabetes
			VEGF levels in citrate-plasma showed no relation to levels in PECT-plasma.
Banks et al. (1998)	ELISA (R&D)	EDTA-citrate	VEGF concentrations in EDTA- and heparin-plasma were significantly higher in 1 individual compared to citrate-plasma.	4 healthy, and for EDTA-citrate also 8 healthy and 5 patients
		EDTA-heparin
		heparin-citrate	VEGF concentrations in EDTA-plasma in plastic tubes compared with citrate-plasma (8 healthy and 5 patients)
Aguilar-Mahecha et al (2012)	Bio-Plex H Suspension Array System and 27-plex human cytokine panel. Bio-Rad part # M50-0KCAF0Y	EDTA-P100 (EDTA)	No significant differences in VEGF levels between the collection tubes/plasma types.	14 healthy
		EDTA-CTAD (citrate)	Levels were under detection limit for CTAD-tubes
		P100 (EDTA)-CTAD (citrate)
Ranieri et al. (2004)	ELISA (R&D)	citrate-CTAD (citrate)	No direct comparision between citrate and CTAD-plasma	56 cancer patients and 16 healthy controls

## Sheet: S6_Table_WB_cell_content
S6 Table VEGF concentrations in whole blood samples and blood cell content of VEGF.
Study	Method	Sample system compared	Results	Number of samples
Dittadi et al. (2001)	ELISA (R&D)	Whole blood (citrate)- serum	VEGF levels in whole blood were higher than serum concentrations for 10/10 cancer patients and 8/10 healthy controls.	10 healthy individuals and 10 patients
		whole blood (citrate)- plasma (citrate, CTAD, Edinburgh)	VEGF in serum correlated with platelet count (r=0.466, n=2+, p=0.038) and VEGF in whole blood with leukocyte count (r=0.748, n=20, p=0.0001)
			VEGF levels found in CTAD plasma were not correlated with platelet count, leukocytes or hemoglobin concentration.
Webb et al. (1998)	1. ELISA (R&D)	Whole blood (EDTA),	Whole blood- no direct comparison	34 adults and 19 children undergoing minor surgical procedures, 6 healthy adults for levels in lysed blood cells, PPP and PRP
	2. Other- home-brew capture with sFLT-1,	lysed blood cells (EDTA:-erythrocytes, leucocytes, and platelets)- PP- plasma (citrate)	Significantly higher VEGF levels in blood cells compared with platelet-poor plasma (p=0.03)
		PP- plasma- PR-plasma	The addition of calcium to citrate plasma gave significantly higher VEGF levels in PR- plasma than PP- plasma p=0.03.
		isolated platelets	Stimulation of isolated platelets with thrombin generated significantly higher concentrations of VEGF compared with unstimulated controls.
			VEGF levels in platelet-rich plasma made to clot by the addition of calcium chloride fell as the platelet count of the platelet-rich plasma fell secondary to dilution with platelet-poor plasma. A highly significant relationship was detected between 2 h serum VEGF levels and 2 h thrombin-induced platelet VEGF release (r2=0.766, p=0.0009)
Werther et al. (2002) a)	ELISA (R&D)	Whole blood (EDTA),	Lysed neutrophils and eosinophils released considerable amounts of VEGF but not isolated B-cells, T-cells, or monocytes.	24 healthy controls, 51 patients with colorectal cancer
		lysed neutrophils and eosinophils- B-cells, T-cells, monocytes	The number of platelets were significantly correlated with VEGF levels in serum and lysed whole blood but not plasma levels for cancer patients and healthy controls
			The number of neutrophils was signicantly (p<0.0001) correlated to VEGF concentrations in lysed whole blood for cancer patients and healthy controls but not to VEGF concentrations in plasma or serum
Wynendaele et al. (1999)	ELISA (R&D)	Stimulated PR-plasma- serum	A significant correlation between VEGF concentrations in serum and calculated VEGF content released from platelets in PR-plasma were found (healthy: r=0.76, p=0.00004, patients: r=0.6 p=0.023).	22 healthy volunteers and 18 patients with histologically proven malignancies
Salven et al. (1999)	ELISA (R&D)	Whole blood (citrate)- serum	No direct comparison between VEGF content in whole blood compared with serum or content of blood cells.	Whole blood levels in 56 healthy individuals and 52 patients with histologically proven cancer. Serum vs whole blood levels in 54 healthy controls and 52 cancer patients. VEGF levels in PBMNC and platelets were assessed in 15 healthy and 14 patients.
		isolated platelets	No direct comparison between VEGF content in platelets and PBMNC
		isolated PBMNC	A strong correlation was found between serum and whole blood concentrations for healthy controls and patients, p<0.0001, Spearman correlation coefficient is missing.
			For patients and healthy high concentration of VEGF in whole blood was associated with a high leucocyte count (p=0.0012, and p=0.0001)
			For patients, a correlation between VEGF concentrations in whole blood also correlated with platelet count (p=0.0019); no such correlation was found for healthy individuals.
Maloney et al. (1998)	ELISA (R&D)	Isolated platelets from afares,	A substantial amount of VEGF was found in platelets, contamination of leucocytes occurred. No VEGF concentrations were found in contaminating leucocytes.	To investigate platelet content of VEGF (checked for the interference of leukocytes by looking at monocular content (n=4) and granulocyte content (n=3))
		VEGF from activated platelets from PRP (activated with thrombin, ADP, collagen, and epinephrine)	VEGF released by thrombin, ADP, collagen, and epinephrine was significantly greater than for control (PBS) but depended on the used concentration and varied between individuals
Banks et al. (1998)	ELISA (R&D)	PP- plasma, activated PP- plasma (with Ca and thrombin)	Clotting of PP- plasma produced little change in VEGF concentration.	8 healthy volunteers, glass and plastic tubes in 8 healthy volunteers together with 5 patients with breast cancer
		PR- plasma, activated PR- plasma (with Ca and thrombin),	Clotting PR- plasma with thrombin and calcium resulted in higher VEGF levels that were significantly correlated with serum levels (Spearman correlation r=0.88, p=0.004 for thrombin and r=0.98, p<0.001 for recalcification). No correlation was found with blood parameters.
			Either serum VEGF nor clotted citrate blood VEGF levels were significantly correlated with any haematological parameter examined, just failing however to achieve a significant correlation with platelet number [rs = 0.62 (P = 0.1) and 0.71 (P = 0.07) respectively
Kusumanto et al. (2003)	ELISA (R&D)	whole blood (CTAD) compared with platelet poor plasma	In erythrocytes, no VEGF was detected.	15 healthy volunteers and 4 patients with extensive metastatic malignancies
		PBMNC, neutrophiles	HigherVEGF levels were found in whole blood compared with platelet poor plasma (median 301 vs. 9,1)
		platelets	VEGF levels were higher in granulocytes compared with platelets (median 72 pg/106 cells vs. 0.48 pg/106 cells)
		erythrocytes	VEGF levels were found in PBMNC cells, but the levels were correlated with the contamination of granulocytes.
			Platelets contained approximately 34% of the circulating VEGF for healthy and 11% in cancer patients,
			Plasma contained 2 % of circulating VEGF for healthy and 1% for patients
			Granulocytes contained approximately 58% of circulating VEGF for healthy and 69% for patients
			Of the granulocyte fraction, the neutrophils contained 99% of the total VEGF
Lopez Yomayuaza et al. (2019)	ELISA (R&D)	serum from Ca-activated platelets in citrate-blood	VEGF levels in serum and recalcified citrate-plasma correlated significantly (R2=0.8896, p<0.001) and were higher than plasma levels.	1. healthy controls n=10, 2. 6 preterm infants 3. patients with acute treatment requiring ROP n=12.
		VEGF-A from platelet suspension after activation or lysis	High concentration of VEGF was measured in platelet suspensions, but a correlation between platelet count and VEGF-A concentrations in serum was not found
			A correlation between platelet count and VEGF levels in recalcified citrate-plasma from preterms was not found.
			Higher levels of VEGF were found in recalcified plasma than citrate-plasma for preterm infants.
Verheul et al. (1997)	ELISA (R&D)	serum and activated isolated platelets	VEGF levels correlated with platelet count in breast cancer patients (r=0.9, p<0.01, linear regression). Also in healthy VEGF levels correlated significantly with platelet count (r=0.7 p<0.01, linear regression).	19 patients with breast cancer, 30 healthy controls, 15 patients with cancer
			Induction of platelet activation by 6C9 increased VEGF content iof platelet suspension significantly by 8-10-fold.
Ranieri et al. (2004)	ELISA (R&D)	Platelet poor CTAD- and citrate-plasma	No direct comparision between sample systems	56 cancer patients (22 gastric and 34 colorectal), 16 healthy controls
		Thrombin activated platelets in CTAD and citrate plasma	Platelet poor CTAD-plasma; mean (SD) healthy: 33 (61), cancer: 40 (104) Platelet poor citrate-plasma; mean (SD) healthy: 21 (17), cancer: 65 (107)
		Lysed blood cells from platelet rich citrate- and CTAD-plasma	Thrombin activated CTAD-plasma; mean (SD) healthy: 77 (84), cancer: 278 (260) Thrombin activated Citrate-plasma: mean (SD) healthy: 195 (262), cancer: 317 (260)
			Lysed CTAD- plasma; mean(SD) healthy: 195 (262), cancer: 253 (207) Lysed citrate-plasma; mean(SD) healthy: 257 (275), cancer: 242 (226)
PP: platelet-poor, PR: platelet-rich, PBMNC: peripheral blood mononuclear cells

## Sheet: S7_Table_values_meta_analys
S7 Table Values used in meta-analysis
Study_author	Sample system	Sample system categorized	Number healthy	Estimated mean SD	Mean	Median	SD	min	max	q1	q3	SEM	comment	Mean VEGF pg/mL	Lower 95% CI	Higher 95% CI	Analytical method	Unit
Kusumanto et al. (2004)	lysed WB CTAD	1. WB	13	yes		301		212	727					363.141	279.222	447.059	R&D	pg/mL
Salven et al. (1999)	lysed WB citrate	1. WB	56	yes		298		108	554					303.394	277.851	328.938	R&D	pg/mL
Werther et al. a) (2002)	lysed WB EDTA	1. WB	24	no	506		141							506	449.589	562.411	R&D	pg/mL
Adams et al. (2000)	Serum	2. Serum	63	yes		186		45.3	724.8				figure 1	216.203	180.209	252.197	R&D	pg/mL
Azimi-Nezhad et al. (2012)	Serum	2. Serum	27	yes		264				158.5	385.5			269.716	205.434	333.997	R&D
Banks et al. (1998)	Serum	2. Serum	4	no	90	60	66	51	188				from figure	90	25.3212	154.679	R&D	pg/mL
Banks et al. (1998)	Serum	2. Serum	8	no	284.5	207.5	251.897	76	854					284.5	109.947	459.053	R&D	pg/mL
Biancotto et al. (2012)	Serum	2. Serum	11	SD from SEM	76.9		61.6892					18.6		76.9	40.4447	113.355	Luminex, using Bio-Rad Human Cytokines Group-I (27-plex)	pg/mL
Brøndum et al. (2016)	Serum	2. Serum	18	yes		93		3	414					129.267	77.1052	181.429	Luminex- Bioplex pro, 8-plex	pg/mL
Dittadi et al. (2001)	Serum	2. Serum	10	no	289.9	242.5	261	33	801					289.9	128.133	451.667	R&D	pg/mL
George et al. (2000)	Serum	2. Serum	74	yes		151.5				95.8	317.2			190.29	152.15	228.43	R&D	pg/mL
Guo et al. (2013)	Serum	2. Serum	9	no	128.09		75.47						gel-tubes	128.09	78.7838	177.396	The EVIDENCE 180 (14) Biochip Analyzer system and Cytokine Array I kits (nos. 0857 and 0658, both Randox Laboratories)	pg/mL
Guo et al. (2013)	Serum	2. Serum	9	no	134.225		78.263						glass tubes	134.225	83.0941	185.356	The EVIDENCE 180 (14) Biochip Analyzer system and Cytokine Array I kits (nos. 0857 and 0658, both Randox Laboratories)	pg/mL
Hetland et al. (2008)	Serum	2. Serum	10	yes		313		96	494					305.518	225.376	385.661	R&D	pg/mL
Hetland et al. (2008)	Serum	2. Serum	306	yes		328		53	1791					358.792	324.888	392.696	R&D	pg/mL
Krishnan et al. (2014), age group 31-50	Serum	2. Serum	31	no	6.4		2.8						age group 31-50	6.4	5.41434	7.38566	Luminex- Millipore	pg/mL
Krishnan et al. (2014), age group 18-30	Serum	2. Serum	30	no	14.3		17.5						age group 18-30	14.3	8.03782	20.5622	Luminex- Millipore	pg/mL
Larsson et al (2001)	Serum	2. Serum	80	no	159.7		126.2							159.7	132.046	187.354	R&D	pg/mL
Lee et al. (2000)	Serum	2. Serum	42	no	232.4		163.6							232.4	182.923	281.877	R&D	pg/mL
Lopez Yomayuza et al. (2019)	Serum	2. Serum	10	no	222.7	236.2	127.1	30.9	433.5				Figure 1	222.7	143.924	301.476	R&D	pg/mL
Lopez Yomayuza et al. (2019)	Serum	2. Serum	10	yes		273.3				261.7	298		Figure 2	278.14	260.874	295.407	R&D	pg/mL
Lopez Yomayuza et al. (2019)	Serum	2. Serum	10	yes		125.5				60.2	201.9		Figure 2	129.601	62.1993	197.004	AlphaLISA	pg/mL
Maloney et al. (1998)	Serum	2. Serum	10	no	230		63							230	190.953	269.047	R&D	pg/mL
McIlhenny et al. (2002)	serum	2. Serum	20	yes		261.13	159.6	6.01	774.76					299.549	229.602	369.495	R&D	pg/mL
Ranieri et al. (2004)	Serum	2. Serum	16	no	383		230							383	270.302	495.698	R&D	pg/mL
Salgado et al. (2001)	Serum	2. Serum	24	no	97.2		71.23							97.2	68.7026	125.697	R&D	pg/mL
Salven et al. (1999)	Serum	2. Serum	23	yes		66		12	492					117.301	66.4545	168.148	R&D	pg/mL
Starlinger et al. (2011)	Serum	2. Serum	3	no	631.1	640	184.2	413.3	911.1				Figure 1C 3 individuals (both 30 min and 2h)	631.1	422.662	839.538	R&D	pg/mL
Verheul et al. (1997)	Serum	2. Serum	30	SD from SEM	285.18		565.359					103.22	Figure 2	285.18	82.8725	487.487	R&D	pg/mL
Webb et al. (1997)	Serum	2. Serum	34	SD from SEM	249.4		270.556					46.4		249.4	158.458	340.342	R&D	pg/mL
Webb et al. (1997)	Serum	2. Serum	6	yes		244				203	382.5			281.294	168.556	394.031	R&D	pg/mL
Webb et al. (1997)	Serum	2. Serum	10	yes		203.5				154	349.5			239.157	146.164	332.15	R&D	pg/mL
Werther et al. a) (2002)	Serum	2. Serum	24	no	391		175							391	320.987	461.013	R&D	pg/mL
Werther et al. b) (2002)	Serum	2. Serum	50	yes		220		46	983					271.66	213.919	329.401	R&D	pg/mL
Wynendael et al. (1999)	Serum	2. Serum	22	yes		175		37.5	525	106.3	250			195.705	144.145	247.265	R&D	pg/mL
Banks et al. (1998)	Citrate PR Ca activated	3. Activated citrate	8	no	105.375	84.5	111.5	28	369				PR	105.375	28.1109	182.639	R&D	pg/mL
Banks et al. (1998)	Citrate PR thormbin activated	3. Activated citrate	8	no	148.625	115	152.35	38	505				PR	148.625	43.0538	254.196	R&D	pg/mL
Lopez Yomayuza et al. (2019)	Citrate Ca activated	3. Activated citrate	10	no	161.1	151.4	89.7	54.8	318.6				Figure 1	161.1	105.504	216.696	R&D	pg/mL
Lopez Yomayuza et al. (2019)	Citrate Ca activated	3. Activated citrate	10	yes		193.4				169.4	220.2		Figure 2	194.435	170.271	218.599	R&D	pg/mL
Lopez Yomayuza et al. (2019)	Citrate Ca activated	3. Activated citrate	10	yes		101.1				28.8	177.3		Figure 2	102.541	31.9044	173.178	AlphaLISA	pg/mL
Ranieri et al. (2004)	Citrate thrombin activated	3. Activated citrate	16	no	197		186							197	105.862	288.138	R&D	pg/mL
Ranieri et al. (2004)	CTAD thrombin activated	3. Activated citrate	16	no	77		84							77	35.8408	118.159	R&D	pg/mL
Webb et al. (1997)	Citrate- Ca activated PR	3. Activated citrate	6	yes		114				85	179.5			127.961	68.6093	187.313	R&D	pg/mL
Azimi-Nezhad et al. (2012)	EDTA	4. EDTA	27	yes		130				92.5	183.5			135.716	109.946	161.485	R&D
Banks et al. (1998)	EDTA	4. EDTA	4	no	60	60	45	17	101				from figure	60	15.9008	104.099	R&D	pg/mL
Biancotto et al. (2012)	EDTA	4. EDTA	11	SD from SEM	4.7		4.97494					1.5		4.7	1.76005	7.63995	Luminex, using Bio-Rad Human Cytokines Group-I (27-plex)	pg/mL
Brøndum et al. (2016)	EDTA	4. EDTA	18	yes		20		3	110					31.461	17.8812	45.0408	Luminex- Bioplex pro, 8-plex	pg/mL
Brøndum et al. (2016)	EDTA	4. EDTA	15	yes		57		3	297					89.0083	46.1564	131.86	Luminex- Bioplex pro, 8-plex	pg/mL
Dittadi et al. (2001)	Edinburgh	4. EDTA	10	no	6.1	5	3.5	5	16					6.1	3.93072	8.26928	R&D	pg/mL
Hetland et al. (2008)	EDTA	4. EDTA	10	yes		8		8	69				detection limit 16 pg/mL, 8= half of detection limit	20.6774	8.39428	32.9606	R&D	pg/mL
Hetland et al. (2008)	EDTA	4. EDTA	306	yes		45		8	351				detection limit 16 pg/mL, 8= half of detection limit	51.9723	45.2811	58.6634	R&D	pg/mL
Krishnan et al. (2014), age group 18-30	EDTA	4. EDTA	30	no	33.7		64.7						age group 18-30	33.7	10.5478	56.8522	Luminex- Millipore	pg/mL
Krishnan et al. (2014), age group 31-50	EDTA	4. EDTA	31	no	15.7		9.5						age group 31-50	15.7	12.3558	19.0442	Luminex- Millipore	pg/mL
Krishnan et al. (2014), age group 51-64	EDTA	4. EDTA	30	no	25.6		17.4						age group 51-64	25.6	19.3736	31.8264	Luminex- Millipore	pg/mL
Krishnan et al. (2014), age group 65-85	EDTA	4. EDTA	16	no	14.5		11.9						age group 65-85	14.5	8.66911	20.3309	Luminex- Millipore	pg/mL
Larsson et al (2001)	EDTA	4. EDTA	80	no	32.2		21.8							32.2	27.423	36.977	R&D	pg/mL
Lee et al. (2000)	EDTA	4. EDTA	42	no	48.2		34.7							48.2	37.7057	58.6943	R&D	pg/mL
McIlhenny et al. (2002)	EDTA	4. EDTA	20	yes		5.78	13.47	0	70.72					14.5722	8.6688	20.4756	R&D	pg/mL
Schlingemann et al. (2013)	PECT	4. EDTA	21	no	6.1		9.4	0	35					6.1	2.07963	10.1204	R&D	pg/mL
Starlinger et al. 2011	EDTA	4. EDTA	3	no	29.6	26	16.8	6.9	53.1				Figure 1C 3 individuals (both RT and 4 degrees)	29.6	10.5894	48.6106	R&D	pg/mL
Verheul et al. (1997)	EDTA	4. EDTA	30	SD from SEM	42.4		105.163					19.2	Figure 2	42.4	4.76869	80.0313	R&D	pg/mL
Walz et al. (2016)	EDTA	4. EDTA	6	no	16.8	15.9	8.81	6.1	41.2				6 individuals	16.8	9.75066	23.8493	Luminex	pg/mL
Walz et al. (2016)	EDTA	4. EDTA	6	no	70.54	51.19	59.898	4.5	265.995				6 individuals	70.54	22.6125	118.468	R&D	pg/mL
Walz et al. (2016)	EDTA	4. EDTA	8	no	60.6	50.8	39.2	17.8	137.5				8 individuals	60.6	33.4363	87.7637	R&D	pg/mL
Walz et al. (2016)	PECT	4. EDTA	2	no	7.668	8.88	2.677	3.3	10.767				2 individuals	7.668	3.95794	11.3781	Luminex	pg/mL
Walz et al. (2016)	PECT	4. EDTA	2	no	10.078	7.134	6.646	4.5	29.193				2 individuals	10.078	0.867283	19.2887	R&D	pg/mL
Walz et al. (2016)	PECT	4. EDTA	8	no	21.9	20.8	9	11.4	35.7				8 individuals	21.9	15.6634	28.1366	R&D	pg/mL
Webb et al. (1997)	EDTA	4. EDTA	34	SD from SEM	76.1		62.3912					10.7		76.1	55.1284	97.0716	R&D	pg/mL
Webb et al. (1997)	EDTA	4. EDTA	20	SD from SEM	108.3		51.4296					11.5		108.3	85.7604	130.84	flt-1 capture assay	pg/mL
Werther et al. a) (2002)	EDTA	4. EDTA	24	no	63		57							63	40.1957	85.8043	R&D	pg/mL
Werther et al. b) (2002)	EDTA	4. EDTA	50	yes		30		0	369					57.1017	34.3627	79.8406	R&D	pg/mL
Wynendael et al. (1999)	EDTA	4. EDTA	22	yes		14.8		0	47.5	0	27.9		figure 4	15.9101	9.46392	22.3562	R&D	pg/mL
Banks et al. (1998)	Heparin	5. Heparin	4	no	28	23	23	8.5	56.4				from figure	28	5.46041	50.5396	R&D	pg/mL
Biancotto et al. (2012)	Heparin	5. Heparin	11	SD from SEM	23		14.5931					4.4		23	14.3762	31.6238	Luminex, using Bio-Rad Human Cytokines Group-I (27-plex)	pg/mL
Brøndum et al. (2016)	Heparin	5. Heparin	15	yes		43		1	136					51.7765	32.0996	71.4534	Luminex- Bioplex pro, 8-plex	pg/mL
Guo et al. (2013)	Heparin	5. Heparin	9	no	9.639		5.039							9.639	6.34691	12.9311	The EVIDENCE 180 (14) Biochip Analyzer system and Cytokine Array I kits (nos. 0857 and 0658, both Randox Laboratories)	pg/mL
Hetland et al. (2008)	Heparin	5. Heparin	10	yes		32		8	64				detection limit 16 pg/mL, 8= half of detection limit	33.6626	22.3863	44.9389	R&D	pg/mL
Krishnan et al. (2014), age group 18-30	Heparin	5. Heparin	30	no	17.4		14.6						age group 18-30	17.4	12.1756	22.6244	Luminex- Millipore	pg/mL
Maloney et al. (1998)	Heparin	5. Heparin	10	no	38.2		7.7							38.2	33.4276	42.9724	R&D	pg/mL
Adams et al. (2000)	Citrate	6. Citrate	63	yes		27.3		9.3	91				figure 1	30.7671	26.4394	35.0949	R&D	pg/mL
Azimi-Nezhad et al. (2012)	ACD	6. Citrate	27	Yes		76				42	92			69.57	55.411	83.729	R&D
Banks et al. (1998)	Citrate	6. Citrate	4	no	18	10	17	9	43				from figure	18	1.34031	34.6597	R&D	pg/mL
Banks et al. (1998)	Citrate	6. Citrate	8	no	22.14	22	10.7	11	42					22.14	14.7254	29.5546	R&D	pg/mL
Biancotto et al. (2012)	Citrate	6. Citrate	11	SD from SEM	9.7		12.9348					3.9		9.7	2.05614	17.3439	Luminex, using Bio-Rad Human Cytokines Group-I (27-plex)	pg/mL
Dittadi et al. (2001)	Citrate	6. Citrate	10	no	26.7	18.2	29.4	5	85					26.7	8.47803	44.922	R&D	pg/mL
Dittadi et al. (2001)	CTAD	6. Citrate	10	no	10.7	5	9.3	5	27					10.7	4.93591	16.4641	R&D	pg/mL
George et al. (2000)	Citrate	6. Citrate	113	yes		4.5				4.5	10.8		detection limit=9	6.71587	5.84359	7.58815	R&D	pg/mL
Hetland et al. (2008)	Citrate	6. Citrate	10	yes		17		17	54					24.6896	17.2392	32.14	R&D	pg/mL
Hormbrey et al. (2002)	Citrate	6. Citrate	8	no	37.4	33.1	14.4	22.6	67.8				figure 6	37.4	27.4215	47.3785	R&D	pg/mL
Hormbrey et al. (2002)	CTAD	6. Citrate	8	no	32.14	27.9	12.1	25.2	61.6				figure 6	32.14	23.7553	40.5247	R&D	pg/mL
Krishnan et al. (2014), age group 18-30	Citrate	6. Citrate	30	no	20.3		34.7						age group 18-30	20.3	7.88299	32.717	Luminex- Millipore	pg/mL
Krishnan et al. (2014), age group 31-50	Citrate	6. Citrate	31	no	9.7		7						age group 31-50	9.7	7.23586	12.1641	Luminex- Millipore	pg/mL
Kusumanto et al. (2004)	CTAD	6. Citrate	13	yes		9.1		0	22.8					9.94821	6.23299	13.6634	R&D	pg/mL
Lopez Yomayuza et al. (2019)	Citrate	6. Citrate	10	no	38	11.9	52.3	0.09	157.6				Figure 1	38	5.58472	70.4153	R&D	pg/mL
Lopez Yomayuza et al. (2019)	Citrate	6. Citrate	10	yes		55.2				21.3	88.8		Figure 2	55.0891	22.9816	87.1967	R&D	pg/mL
Lopez Yomayuza et al. (2019)	Citrate	6. Citrate	10	yes		6.1				6.1	14.4		Figure 2	9.16685	5.21881	13.1149	AlphaLISA	pg/mL
Ranieri et al. (2004)	Citrate	6. Citrate	16	no	21		17							21	12.6702	29.3298	R&D	pg/mL
Ranieri et al. (2004)	CTAD	6. Citrate	16	no	33		61							33	3.11055	62.8895	R&D	pg/mL
Salgado et al. (2001)	CTAD	6. Citrate	24	no	13.7		9.2							13.7	10.0193	17.3807	R&D	pg/mL
Schlingemann et al. (2013)	Citrate	6. Citrate	21	no	10.4		4.9	3	20					10.4	8.30427	12.4957	R&D	pg/mL
Starlinger et al. (2011)	CTAD	6. Citrate	3	no	10.4	12.7	7.1	1.2	18.5				Figure 1C 3 individuals (both RT and 4 degrees)	10.4	2.36574	18.4343	R&D	pg/mL
Starlinger et al. (2011)	CTAD	6. Citrate	13	yes		2.5		0	8.9	1.1	4.5		figure 5	3.13153	1.66365	4.5994	R&D	pg/mL
Starlinger et al. (2011)	CTAD	6. Citrate	10	yes	9.28		6.9							9.28	5.00341	13.5566	R&D	pg/mL
Starlinger et al. 2011	Citrate	6. Citrate	3	no	14.3	17.9	10.1	0	23.1				Figure 1C 3 individuals (both RT and 4 degrees)	14.3	2.87098	25.729	R&D	pg/mL
Walz et al. (2016)	CTAD	6. Citrate	2	no	3.8	4.3	2.36	0.4	6				2 individuals	3.8	0.529267	7.07073	Luminex	pg/mL
Walz et al. (2016)	CTAD	6. Citrate	2	no	11.96	12.26	5.32	4.5	20.93				2 individuals	11.96	4.58699	19.333	R&D	pg/mL
Walz et al. (2016)	CTAD	6. Citrate	8	no	19.6	19.1	5.9	11.9	29.6				8 individuals	19.6	15.5116	23.6884	R&D	pg/mL
Webb et al. (1997)	Citrate	6. Citrate	6	yes		34				15.5	56.5		PP citrate-plasma, 15,5 is half of quantification limit 31 pg/mL	35.53	9.77943	61.2806	R&D	pg/mL
Wynendael et al. (1999)	Citrate	6. Citrate	22	yes		0		0	26.1	0	13.1		PP citrate plasma figure 4	6.04668	2.73294	9.36042	R&D	pg/mL
Wynendael et al. (1999)	CTAD	6. Citrate	10	yes		13.6		0	61	8.7	23		figure 5	19.4708	8.2509	30.6907	R&D	pg/mL
			2718
			93
			1034
			84
			886
			89
			532
			2718

## Sheet: S8_Table_Before_centrifugation
S8 Table The conditions before centrifugation and how these affect VEGF concentrations.
Study	Comparing temperature	Comparing time	Sample system	Experiment	Results	Number of samples
Walz et al. (2016)	No	Yes	Experiment 1: EDTA-plasma, Experiment 2: EDTA, PECT and CTAD-plasma	Experiment 1: Comparing 30 minutes with 2 hours delay before centrifugation. Experiment 2: Storage at 2h, 4h, 7h and 24h were compared against direct centrifugation	Experiment 1: No significant change in VEGF levels after 2 hours storage of EDTA-plasma before centrifugation.	Experiment 1: 2 individuals and 6 samples per time point, Experiment 2: 1 sample per system
					Experiment 2: Significant higher values of VEGF in EDTA-plasma after 24-hour storage before centrifugation compared with 30 minutes
					No difference was observed for CTAD or PECT samples for up to 24 hours storage before centrifugation
Azimi-Nezhad et al. (2012)	No	Yes	EDTA-plasma, ACD-A (citrate) plasma, hirudin plasma, and serum	Comparing VEGF concentrations with the delay before centrifugation for 2, 4, and 48 h	Serum: No significant change in serum VEGF concentration comparing 4 and 48 hours delay with 2 hours delay for previously unthawed samples, but including samples with 1 additional freeze-thaw cycles, there was a significant increase in VEGF concentration between 2h delay and 48 hours delay (124%, p=0.0009).	3 of each
					EDTA-plasma: a delay of up to 48 hours compared with 2 and 4 hours gave a significant increase in VEGF concentrations for first thawing as for samples after 2 and 10 freeze-thaw cycles.
					Hirudin-plasma: significantly higher VEGF concentrations after 48 hours compared to 2 and 4 hours for all number of freeze-thaw cycles (p<0.0001).
					ACD-A (citrate) plasma: a significant increase was found between 2 and 4 hours (p=0.0046) and between 2 and 48 hours (p=0.006) with only one freeze-thaw cycle, no longer detectable after additional freeze-thaw cycles.
Licht et al. (2001)	No	Yes	EDTA-plasma	Delay before centrifugation for 2, 6, and 24 hours compared with direct centrifugation	A significant increase in VEGF concentrations was observed after 2 hours of incubation at room temperature (p<0.05), the highest increase after 6 hours (but non-significant comparing 2 and 6 hours) and no further increase observed after 24 hours	6
Hetland et al. (2008)	No, no direct comparison	Yes	Serum and EDTA-plasma	Storage for 30 (baseline), 45 and 60 min and 2, 3, 4, 6, and 24 hours at +4°C and room temperature	EDTA-plasma: VEGF levels in plasma did not change when stored at +4°C for up to 25 hours for either healthy or patients.	10 healthy and 5 RA-patients
					For EDTA- plasma stored at room temperature, VEGF levels were significantly associated with processing time (p<0.0001) for both healthy and patients.
					Increase for 64 and 80 % (healthy and patient) after 2 hours storage.
					Collection of EDTA plasma on ice resulted in lower levels of VEGF than the collection at room temperature.
					Serum: levels in serum were significantly associated with processing time for both +4°C and room temperature.
					At +4°C, the increase was 6 and 18 % (healthy and patient) after 2 hours and at room temperature 21 and 10 % (healthy and patients).
Hormbrey et al. (2002)	yes	yes	citrate plasma, serum	Citrate-plasma stored at room temperature (+22-24°C) or immediately placed on ice (+4°C) and processed at various time points (0, 15, 30, 60, 120, 180 min and 24 hours)	Citrate-plasma: Delay in the analysis up to 3h did not significantly affect VEGF levels; however, leaving samples up to 24 hours before centrifugation resulted in an increase of 251% compared with time zero value at room temperature and 142% in the samples stored at the ice.	Citrate-plasma: 5 healthy volunteers, serum 7 healthy volunteers, CTAD plasma in 7 healthy volunteers
				Serum left at room temperature for 30, 30, 120, and 360 minutes and one fridge sample left for 360 minutes.	Collection on ice gave significantly higher levels at time point 0 p=0.05, after 60 minutes p=0.04, and for all time points adjusted for the unreliability of the assay below 31.25 pg/mL and gave 22% more samples within the assay range. Cooling appears to be ‘protective’ if samples are left for prolonged periods (RT 176% greater than ICE at t =24 h).
				CTAD plasma immediately placed on ice after sampling were compared with room temperature	Serum: there was no significant difference in serum VEGF levels between 30 and 60 minutes or between 30 and 120 minutes, but significantly higher concentrations were found comparing 360 minutes with all other time points.
					VEGF in cooled samples was significantly lower (19%) than those kept at room temperature (p=0.01).
					CTAD-plasma: No significant differences were found between VEGF concentrations for CTAD plasma collected on ice compared with room temperature (p=0.58), but a tendency of higher concentrations for samples collected on ice were found
Dittadi et al. (2001)	yes	yes	serum for short term storage and citrate for comparing temperature during processing	Serum: Short-term storage before centrifugation 1, 2, 4, and 6 hours delay before serum separation and freezing compared with direct centrifugation (within 10 minutes).	Serum: Clotting time increased the release of VEGF concentrations, reaching a plateau between 2-4 hours, the significant difference found between 0-2 hours (median change 327% range from 118-4515%, p<0.01).	10 serum, 20 citrate-plasma (10 healthy and 10 cancer patients)
				Citrate-plasma: Processing of citrate-plasma at +22°C compared with at +4°C	Citrate-plasma: VEGF concentrations in citrate-plasma was significantly higher during processing at +22°C compared with +4°C
Webb et al. (1998)	yes	yes	serum, EDTA-plasma	Immediate centrifugation of serum and plasma samples compared with 2, 4, and 24h delay before centrifugation at room temperature and for serum samples also in +37°C	Serum: A significant rise in VEGF levels in serum samples incubated at room temperature was observed at 2h compared with immediate centrifugation (P=0.0005) with persisting levels at 4 and 24 hours.	12 serum and 10 EDTA-plasma
					VEGF levels in serum incubated at +37°C were significantly higher after 2 hours clotting time compared with samples in room temperature median (IQR) VEGFconcentration at +37°C 402.7 (256.9-535.8) pg/mL and at room temperature. 300.9 (185.9-441.4) pg/mL).
					EDTA-plasma: For plasma samples, no significant difference in VEGF levels was observed after 24 hours of incubation.
Starlinger et al. (2011)	yes	yes	CTAD, EDTA, and citrate-plasma, serum	CTAD, EDTA, and citrate-plasma processed at +4°C or room temperature.	EDTA- and citrate-plasma: Moderately increase in VEGF levels in EDTA and citrate plasma processed at room temperature, compared with +4°C (no statistical results).	3 healthy and 3 pancreatic cancer patients
				Serum was stored for 30 minutes or 2h before centrifugation at room temperature.	CTAD-plasma and serum: No differences in CTAD levels between temperatures or serum levels after 30 min or 2h coagulation time were found.
				CTAD-plasma: VEGF in CTAD-plasma with 30 min, 2h, and 6h delay before centrifugation.	CTAD-plasma: VEGF levels in CTAD plasma were unaffected by delay for up to 6h before centrifugation.
Svendsen et al. (2010)	no, no direct comparison	yes	EDTA-plasma	Delay before centrifugation for 30 minutes, 1, 2, 6, and 24 hours. Temperature before centrifugation +4°C and +20°C	Delay in the analysis up to 24h at +4°C did not significantly affect VEGF levels even if the concentrations tended to be higher.	5 samples at +4°C and 5 at +20°C
					Delay for 1 hour at room temperature gave significantly higher VEGF concentrations than 30 minutes (ratio 1.34 p <0.0001), and the difference increased at all time points after 1 hour.
Werther et al. (2002) a)	no	yes	Serum	Delay before centrifugation for 30, 45, 60, and 90 minutes and 2, 4, 6, and 24 hours	Over time, significant increases in VEGF levels were found in both HC and patients (a repeated measure of variance, p=0.009, and 0.0006 respectively). Significant increases were observed until 2 hours clotting, but no further significant increases were observed after 2 hours (but the maximum was reached at 24 hours for both HC and patients).	10 healthy controls and 10 CRC-patients
Hermann et al. (2014)	no	yes	serum	Delay before centrifugation for 6 and 24 hours at +25°C (room temperature) compared with direct processing	No significant difference in VEGF levels after 6h or 24h compared with direct (0h) centrifugation	2 patients
Banks et al. (1998)	no	yes	Heparin, citrate and EDTA-plasma and serum. Glass and plastic tubes were evaluated for citrate and EDTA-plasma	Delay before centrifugation for 30 minutes, 1, 2, and 4 hours were compared with direct processing. For glass and plastic tubes, also a comparison of delay before centrifugation for 30 minutes and 1 hour	Serum and EDTA-plasma: Increase in VEGF concentration with time before centrifugation was observed for serum and EDTA-plasma in two of four samples.	4 of each sample type, plastic and glass tubes for 5 samples
					Citrate-plasma: One sample showed increased VEGF levels in citrate-plasma after a 2- and 4-hour delay. .
					Heparin-plasma; No significant change with time in heparinized samples
					There was no significant increase in VEGF levels between 30 minutes and 1 hour in EDTA or citrate plasma collected in plastic or glass tubes. However the use of plastic EDTA tubes resulted in significantly higher VEGF concentrations after one hour delay in all four individuals compared with glass tubes.
Zhao et al. (2012)	no	yes	Serum	Centrifugation after 30-45 minutes incubation at room temperature compared with the overnight shipment before centrifugation.	A 2-4 fold increase in VEGF concentrations was observed if the shipment were performed before centrifugation- a significant increase in VEGF concentration with delayed centrifugation (more or equal 15% more than median percentage difference). Median change 112%, correlation 0.9, slope 1.1	10 samples of each protocol

## Sheet: S9_Table_during_centrifugation
S9 Table The conditions during centrifugation and how these affect VEGF concentrations.
Study	Force	Time	Temperature	Rotor	Additional centrifugation steps	Compartment of the supernatant	Sample system	Experiment	Results	Number of samples
Walz et al. (2016)	No	No	No	Yes	No	No	EDTA-plasma	Comparing two different types of centrifuges, swingout vs fixed-angle rotor	Slightly higher VEGF levels when samples were centrifuged with a fixed-angel vs swing-out rotor. The type of rotor independently and significantly contributed to VEGF levels in the multiple regression model. Mean deviation (SD) -23.2 (5.7) swing-out vs. fixed-angle rotor, p<0.001	2 patients and 8 aliqouts per centrifuge type
Hetland et al. (2008)	Yes	No	No	No	No	Yes	Serum and EDTA-plasma	Comparing the force during centrifugation:	Plasma: Significantly lower VEGF concentration after centrifugation at 3000 g compared to 2000 g in healthy (p=0.007, 22% lower)	12 healthy and 12 RA patients
								3000 g vs 2000g,	1200 g resulted in significantly higher plasma VEGF levels, 61-91 % higher than 2200 g (p=0.03).
								1200g vs 2200g,	Plasma VEGF was significantly higher in the supernatant closest to the buffy coat (lowest compartment) than in the top stratum (p=0.01). In RA patients, centrifugation at 2500 g resulted in 31% higher VEGF levels than 3000 g.
								2500g vs 3000g	The highest concentrations were found in the lower and lowest compartment (p<0.0001).
								Comparing 4 different compartments upper, medium, lower, and lowest of the supernatant after centrifugation	No significant interactions between force and compartment could be detected.
									Serum the force or compartment were not associated with VEGF concentrations.
Hormbrey et al. (2002)	Yes	Yes	No	No	No	No	Citrate-plasma	Comparing time for centrifugation: 5, 10, and 20 minutes	Increasing force reduces the VEGF concentration; the lowest VEGF values were found for 2060g and 2904g for 5 minutes.	5 samples per time point and force for 5 and 20 min and 1 sample for each force for 10 minutes
								Comparing the force during centrifugation: 57 g, 228g, 913g, 2060g, 2904g, and 6555g	Prolonged centrifugation above 993 g for 20 minutes increased VEGF concentrations but without statistical significance (p=0.066)
Dittadi et al. (2001)	Yes	Yes	No	No	No	No	Citrate-plasma	Centrifugation at 2000g for 10 min at +22 °C compared with centrifugation at 1500g for 20 min at +4 °C.	VEGF levels were significantly higher with centrifugation at +22°C compared with +4°C	20 (10 healthy controls and 10 cancer patients)
Brookes et al. (2010)	No	No	No	No	Yes	No	EDTA-plasma	One centrifugation step compared with re-centrifugation:	Recentrifugation at 2000g for 15 minutes before freezing samples reduced VEGF levels by 43% (p<0.05)	20 samples (from patients with colorectal cancer) to evaluate speed and time for centrifugation before freezing. 3 samples (from healthy volunteers)
								Re-centrifugation of plasma before freezing of samples, at 2000g for 15 min compared with re-centrifugation of plasma at 2000 g for 15 min after thawing but before measurement	No significant reduction was found for VEGF levels with additional centrifugation step after thawing of samples.	to evaluate centrifugation after freezing of samples.
Svendsen et al. (2010)	Yes	No	No	No	Yes	Yes	EDTA-plasma	To compare the centrifugation force at 1500g, 2500g, and 3500g.	The VEGF levels decreased with increased force.	8
								To compare the upper phase of supernatant with the lowest half mL of the supernatant.	Significantly higher concentrations were found for 1500g compared with 2500 and 3500g (1500g vs 2500g ratio 1.33, p=0.01).
									Comparing the plasma closest to the buffy-coat with the remaining plasma; there was a non-significant higher concentration of VEGF in the lowest half mL (ratio 1.16)
Aguilar-Mahecha et al. (2012)	Yes	Yes	Yes	No	No	No	P100	Centrifugation at 2000g for 5 minutes at +8°C compared with 2500g for 20minutes at room temperature or 1300g for 10 min at room temperature. + 2500g for 15 min at room temperature	Significantly higher VEGF concentrations when centrifugation at 2000g for 5 min at +8°C compared with the other two centrifugation protocols at room temperature	14
Sanak et al. (2021)	Yes	Yes	No	No	No	No	Serum	Centrifugation at 2500g for 10 min compared with 3000g for 15 min at room temperature	No significant difference in VEGF concentrations when comparing the two different programs for centrifugation	5
	6	4

## Sheet: S10_Table_after_centrifugation
S10 Table The conditions after centrifugation and how these affect VEGF concentrations.
Study	Delay before freezing- time	Delay before the freezing- temperature	Storage time	Storage temperature	Freeze-thaw experiment	Sample system	Experiment	Results	Number of samples
Walz et al. (2016)	yes	no	no	no	no	EDTA and PECT	Comparing delay before separation and freezing; for 3-4 hours compared with immidate freezing, and 6 hours delay compared with immidiatley frozen after centrifugation	No significant changes were found in VEGF concentrations after prolonged storage after centrifugation before separating and freezing the sample for either of the systems in the multiple regression model.	2 individuals and 8 samples for each time point
								Some individual EDTA- samples showed increased levels of VEGF after 3-6 hours delay
								No increase in PECT-plasma levels
Azimi-Nezhad et al. (2012)	no	no	no	no	yes	EDTA-plasma, ACD- (citrate) plasma, hirudin- plasma and serum	1, 2, or 10 freeze/thaw cycles, frozen at -80°C, thawed at room temperature.	VEGF concentration in serum was not affected by the number of freeze-thaw cycles.	3 of each
								VEGF levels in EDTA-plasma were significantly increased with the number of freeze-thaw cycles, highest levels after 10 freeze-thaw cycles (p<0.0001 2 cycles p=0.0046).
								VEGF levels in hirudin plasma remained stable up to 2 freeze-thaw cycles and showed a slight increase after 10 cycles (p=0.005 for samples with 2hours delay before centrifugation and p=0.008 for delay of 48 hours before centrifugation).
								ACD- (citrate) plasma showed a significant increase in VEGF concentrations after 2 freeze-thaw cycles compared to 1 (p<0.0001), and between 10 and 1 and 10 and 2 cycles (p<0.0001 and p=0.007)
Lee et al. (2015)	no	no	no	no	yes	EDTA-plasma and serum	2-5 freeze/thaw cycles, storage -75°C, thawed at +37°C	Non-significant change in VEGF levels for serum or plasma with repeated measure analysis of variance	30 pooled plasma and serum samples
								Singificant increased values for VEGF were found in plasma after five freeze-thaw cycles with paired t-test (p<0.05)
								Mean (SD) VEGF pg/mL in plasma 2 cycles: 134.4 (80.6), 3 cycles: 144.4 (90.8), 4 cycles: 148.7 (97.2), 5 cycles: 154.7 (104.4).
								Mean (SD) VEGF pg/mL in serum: 2 cycles: 197.5 (99.5), 3 cycles: 197.5 (97.9), 4 cycles: 197.2 (97.9), 5 cycles: 208.8 (108.8)
Bünger et al. (2013)	no	no	no	yes	yes	serum	Storage time and condition: Evaluating storage at -80°C and in liquid nitrogen for mean 33.65 months, median 27.1 months, range between 22.2-55.7 months	Storage time and condition: VEGF concentration in samples stored at -80°C showed non-significant higher concentrations compared with samples stored in liquid nitrogen (median 111.2 vs 106.7)	20
							Freeze-thaw: 1-3 freeze/thaw cycles, Storage in liquid nitrogen (-170), thawed at the ice (+4°C) for 5 min and analyzed	Freeze-thaw: VEGF levels after 1 freeze/thaw (first thawing) were median (range) 106.7 (77.6-163.2) pg/mL, after 2 freeze/thaw cycles 99.7 (66.8-139.6) pg/mL after 3 freeze/thaw cycles 97.7 (63.5-129.5) pg/mL, the trend were decreased levels -8.4 for 1 cycle vs. 3 cycles, Wilcoxon/Friedmans analysis for paired samples-aliqouts= p<0.0001
Licht et al. (2001)	yes	no	no	no	No	EDTA-plasma	Storing for 0, 2, 6, and 24 hours after centrifugation and separation before freezing	A significant increase in VEGF concentrations was observed after 2 hours of incubation at room temperature (p<0.05),	6
								the highest increase after 6 hours (but non-significant comparing 2 and 6 hours)
								no further increase observed after 24 hours
Kisand et al. (2011)	no	no	no	no	yes	serum	0, 1, 3, and 6 cycles, frozen at -75°C, thawed at +37°C (temperature block) until completely thawed. Long term storage calcuated with Arrhenius equation, calculated using ne samlpe with ooled serum and non-pooled serum were incubated in multiple aliqouts at 4°C, 20°C, 30°C, and 40°C for the serum poool, 7, 14, 21, and 35 days and for non-pooled sampes; 7, 14 and 21 days those were compaired again…	Significantly lower levels compared with unfrozen (fresh) sample after:	freeze-thaw 4 storage stability; 2 pools and 3 individual samples
								1 freeze-thaw cycle (mean (SD) 134 (184) vs. 352 (166) g/mL, t.test based on recovery = p<0.05),
								after 3 cycles mean (SD) VEGF 72 (42) pg/mL (t.test vs fresh p<0.005),
								after 6 cycles mean (SD) VEGF 49 (18), average decrease 68% , 30-95%.
								VEGF in serum did not show good stability based on the Arrhenius equation, for -75°C maximum storage time was estimated to 3.8 months with 90% recovery and 25.6 months with 50% recovery. For -20°C 90% recovery was calculated for 23 days and 50% recovery for 5 months
Hetland et al. (2008)	no	no	yes	no	yes	Storage-time: EDTA-plasma	Storage time: Comparing VEGF levels before and after 2 years storage at -80°C	Storage time: No signifciant difference in VEGF levels after 2 years storage, median(range) before 88 (ND-537) pg/mL after 85 (ND-601) pg/mL.	Storage time: 80
						Freeze-thaw: Serum and EDTA-plasma	Freeze-thaw: 1 (first thawing)-10 cycles, Storage -80°C	Freeze-thaw: Serum: No significant difference in VEGF levels for 1-9 freeze/thaw cycles but significantly lower (GLM repeated measures adjusted for healthy control/patient, mean difference 18%, p=0.003) after 10 thaws.	Freeze-thaw: 20
								Plasma: significantly lower after 2-10 freeze/thaw cycles compared with 1 freeze/thaw cycle ( mean difference 20%, p=0.005), no significant difference for plasma samples thawed between 2-9 times but significantly lower levels after 10 freeze/thaw cycles (mean difference 8%, p=0.003)
Brøndum et al. (2016)	no	no	yes	no	yes	heparin-plasma	Storage time: Storage at room temperature and repeated measurement on the same day. Prolonged storage, 1 day (repeated measurement on another date)	Storage time: Good agreement in correlation for samples re-run the same day (Spearman rho =0.99)	Storage time: same day n=59, different days n=5
							Freeze-thaw: 1 vs 4 cycles. Storage -80°C, thawed on ice until visually thawed and in ice-bath for an additional 1 hour (stored 1 week between freeze/thaw cycles)	No significant difference between the measurements mean (range) first measurement 70 (2-627) ng/L, second measurement 72 (12-1005) ng/L (p=0.08), mean difference 2 (limits of agreement -16-21)	Freeze-thaw: 6
								No significant differences in VEGF levels were found between the different days.
								First day VEGF mean (range) 17 (2-41), second day 6 (1-11) ng/L, mean difference: -10 (limits of agreement-43-23) p=0.24)
								Freeze-thaw: Spearman correlation after additional freeze-thaw cycles= 0.78, non-significant difference (t-test>0.05, mean (range) 1 cycle= 14 (2-37), 4 cycles= 7 (2-26), n=6, p=0.31), average difference -7 (limits of agreement-36-22) ng/L
Webb et al. (1997)	no	no	no	no	yes	serum	1 (first thawing)-7 cycles, storage at -80°C, thawed at room temperature	VEGF in serum samples was stable after up to 7 repeated freeze/thaw cycles, CV 9.3%	1
Brookes et al. (2010)	no	no	yes	yes	No	Recombinant protein in surrogate matrices, EDTA-plasma, and serum	Storage time and condition: Stability of recombinant protein standard in surrogate matrices (serum or plasma) stored at +4°C, -20°C, and -80°C for up to 12 months.	Storage time and condition:	For 8 months of stability- pooled samples from 2 healthy humans were used in 8 replicates.
							Analyte stability after 8 months at -80 and analyte stability for 3 months at -80	Recombinant VEGF in serum or plasma matrices were found to be stable (no change at or above 25% ) at room temperature for 1 day, at +4°C for 7 days in plasma and 1 day in serum, at -20°C for at least 1 year in both systems and -80°C at least 1 year for both systems.	For 3 months stability, 5 patients with colorectal cancer with four aliquots were prepared with different centrifugation protocols.
								Endogenous analyte stability showed an above 25% (but less than 38%) increase in VEGF-A levels after 8 months (p<0.001).
								Stability in cancer patients showed only sporadic changes in some samples for both platelet-rich (one centrifugation) and platelet-poor plasma (additional centrifugation)
Guo et al. (2013)	no	no	yes	no	yes	Heparin- plasma (separated and unseparated), serum (separated and unseparated in gel-tube and glass tube)	Storage time: Dynamic change at +4°C for 6 days (stored for 6 and 12h and 1, 2, 3, 4, 5, and 6 days prior analysis), separated (from gel) or unseparated plasma/serum.	Storage-time: VEGF levels were unchanged in both separated and unseparated serum for both glass and plastic tubes and separated plasma.	9
							Freeze-thaw: 1-10 cycles compared against immediate analysis. Storage at -80°C, thawed at room temperature, for 2h	In unseparated plasma, VEGF levels increased at day 1, exceeding 25-times the baseline levels by day 6
								Freeze-thaw: No significant change in VEGF levels following 10 freeze/thaw cycles for any sample type.
Svendsen et al. (2010)	no	no	no	no	Y es	EDTA-plasma	1, 3, 5, 7 and 9 freeze-thaw cycles at -80°C	Decreased level of VEGF after 7 and 9 freeze-thaw cycles. Ratio 7 vs. 1 cycle= 0.54, p=0.017	8
Hermann et al. (2014)	yes	yes	no	no	No	serum	Storing for 6, 24, and 48 hours after centrifugation before freezing at +4°C or room temperature compared against a sample that was directly frozen	Sample storage at +4°C showed a good stability	2 patients
								Storage at room temperature resulted in increased VEGF levels between 24 and 48 hours to approximate 140 % recovery

## Sheet: S11_Table_preanalytical_proc.
S11 Table Preanalytical procedure used in each publication.
Study	Sample tubes	Pre-analytical procedures	Centrifugation	Long-time storage	Cannula
Walz et al. (2016)	EDTA- plasma; di-potassium-ethylenediaminetetraacetic acid, PECT; prostaglandin E1, EDTA, Na2CO3 and theophylline,	The first drops of blood were discarded. Samples were shipped on dry-ice	Fixed or swing-out rotor	-20°C	Neonatal cannula 23G or butterfly needle; 23Gx¾” (Sarstedt)
	CTAD- plasma; citrate, theophylline, adenosine, dipyridamole
Azimi-Nezhad et al. (2012)	EDTA-plasma; tubes from BD Vacutainer ref. 368589	Storage at +4°C before centrifugation. Shipped on dry ice.	Centrifugation within 2 hours (or as otherwise explained) at 1500g for 10 minutes at room temperature	-80°C, within 2 hours after centrifugation in polypropylene tubes	No information
	Acid citrate dextrose (ACD-A)- plasma; tubes from BD Vacutainer ref. 366645,
	Hirudin-plasma; tubes from Sarstedt ref. 04.1912.001
	Serum tubes (BD Vacutainer ref. 366430)
Lee et al. (2015)	EDTA-plasma; plasma separator tubes - K2 ethylenediaminetetraacetic acid tubes; Becton Dickinson, NJ, USA	The blood samples remaining after medical examination were used for this study; those were pooled (2 to 3 samples in each pool) to secure a sufficient amount for analysis. Thirty pooled plasma and serum samples were thawed at 37°C, and each sample was aliquoted into four tubes.	Centrifugation at 2,000g for 15 minutes	-75°C	No information
	serum; vacutainer serum separator tubes (Becton Dickinson)
Bünger et al. (2013)	Serum gel-monovettes (#01.1602, Sarstedt AG & Co, Nümbrecht, Germany)	Storage within 30 min after venous puncture	Centrifuged at 1550 g for 10 min at 4C	- 80°C (Forma - 86°C Freezer #8605, Thermo Fisher Scientific, Schwerte, Germany)	No information
				-170°C (N2) (Espace 331, 330L, Air Liquide, Düsseldorf, Germany)
Licht et al. (2001)	EDTA; S-Monovette®, Sarstaedt, Nümbrecht, Germany.	Centrifuged immediately followed the withdrawal	No information	-80°C	No information
Kisand et al. (2011)	Serum; 10 mL or VACUETTE Z Serum Sep Tubes (Greiner Bio-One GmbH, Frickenhausen, Germany)	Samples were allowed to clot for 30 minutes at room temperature and, after centrifugation, sent to the laboratory within 4 h.	15 min at 1600 g.	-75°C	No information
Hetland et al. (2008)	No information	Stored at room temperature for 30 minutes before centrifugation if nothing else is stated for a comparison	Centrifugation at 1700 g for 10 minutes at +4 °C if nothing else is stated for a comparison	-80°C	No information
Zamudio et al. (2013)	CTAD-plasma; BD, Franklin Lakes, NJ	Serum; allowed to clot for 30 minutes before centrifugation	Serum; 2000g at room temperature centrifugation for 10 minutes	Flash-frozen with LN and stored at -80	No information
	serum; serum separator tubes	CTAD; was collected in prechilled tubes and immediately centrifugated. maternal blood or umbilical cord blood	CTAD; centrifuged for 10 min at 2000g at +4°C
Hormbrey et al. (2002)	vacutainer bottles	To compare length and force during centrifugation, Immidiatley centrifugation of citrate samples.	Effect of delay and condition of delayed processing and comparing CTAD- and citrate-plasma; centrifuged at 2904 g at +24°C for 5 minutes.	-70°C	Venous blood with a 21-gauge needle
	Serum; no additive was used	Effect of delay and condition of delayed processing; kept on ice after centrifugation whilst aliquoting the samples
	citrate- plasma; sodium citrate 3.2% (Greiner Labortechnik)	Comparing CTAD-plasma and citrate-plasma; samples processed after 30 min from withdrawal
	CTAD-plasma.; citrate, theophylline, adenosine and dipyridamole (Becton Dickinson Vacutainer Systems, UK)	Aliquots immediately frozen
Brøndum et al. (2016)	serum; dry vials,	Samples were kept on ice until separation separated within 3 hours of collection.	Separation of serum and plasma- no information on how	-80°C	Venipuncture
	heparin- and EDTA-plasma; BD vacutainer vials	Thawed on ice bath mixed and centrifuged at	Centrifugation after thawing 1500g for 10 min at +4°C
Krishnan et al. (2014)	EDTA- and heparin-plasma; venous blood, vacutainer tubes, containing citrate, EDTA, Heparin	Immediately centrifugated after the blood draw and aliquoted for storage	No information	-80°C	from the tubing used for blood donation
	serum; without anticoagulant
Dittadi et al. (2001)	Edinburgh-plasma; prechilled syringe containing 1 mL of Edinburgh mixture, anticoagulant mixture (EDTA, PGE1, theophylline),	serum; was left for 2 h at room temperature before centrifugation	Serum; centrifuged at 1500g for 20 min at room temperature,	Quick-frozen in liquid nitrogen and stored at -80.	9-gauche butterfly set directly into a prechilled syringe from which the tubes were dispensed
	serum; glass tube,	CTAD-plasma; placed on ice batch immediately after sampling, 1 mL plasma collected from the central portion,	citrate- plasma; centrifuged at 2000g for 10 min at 22°C,
	citrate-plasma or whole blood; polystyrene tube containing sodium citrate (3.1 mg/mL w/v final concentration),	Optimised sodium citrate- plasma; Blood was placed in an ice bath immediately after sampling and centrifuged. After centrifugation, 1 mL of the supernatant plasma was carefully collected from the central portion of the liquid phase using a polyethylene Pasteur pipette	optimised sodium citrate plasma; centrifuged at 1500xg for 20 min at 4°C,
	CTAD-plasma; sodium citrate, theophylline, adenosine, dipyridamole- tubes (Becton Dickinson, Plymouth, UK), in which the vacuum had been previously broken,	Edinburgh- plasma; blood placed in an ice bath immediately after sampling	CTAD-plasma; centrifuged at 1500g for 20 min at 4 °C
		Whole blood; citrated blood was added with 2x sterile water, mixed and frozen overnight. Samples were thawed at RT, and the freeze/thaw cycle was repeated once.	Edinburgh- plasma; was centrifuged at 1500g for 20 min at 4°C, re-centrifugation of the supernatant at 48 000 g for 20 min at 4°C with a swing-out rotor.
		All aliquots were mixed and stored in aliquots.
Lee et al. (2000)	Vacutainer,	No information	No information	-80°C	No information
	EDTA-plasma; sodium ethylenediamine tetra-acetic acid (EDTA-Na),
	serum; plain tube
Webb et al. (1998)		Centrifugation and separation of serum and plasma was performed whitin 2h of venepuncture.	Blood cells; microfugation at 13000 rpm for 10 min,	-80°C	Venepuncture (no intravenous cannula),
	Whole blood; collected into Becton and Dickinson plain glass and with EDTA (0.072 mL of 7,5% EDTA per 3 mL sample) blood tubes,	Blood cells were collected from the pellet after microfugation of EDTA-blood. Cellpellet were washed 3X with PBS and then respun. Lysed blood cells was subjected to 5 freeze-thaw cycles (RT--80), after the last thaw the cells were resuspended to the same volume as the volume blood drawn in assay buffer, resolved on a rolling plate for 15 min at r.t. before respinning and assaying of the supernata…	Platelet-rich citrate-plasma citrated blood was centrifuged at 170g for 10 min before platelet-rich plasma was removed,		19 G cannula (thus avoiding the activation of platelets which occurs when blood samples are drawn into a syringe via a narrow bore needle) for the sampling of citrate blood to prepare PRP and PPP and isolated platelets
	Platelet-rich and platelet-poor plasma; citrate tubes	Activated platelet rich and poor plasma; one-millilitre samples of both platelet-rich and platelet-poor plasma were then placed in glass tubes and calcium chloride was added to a final concentration of 4mM to induce clotting at room temperature.	Platelet-poor plasma- one portion Platelet-rich plasma were centrifuged again at 2700g for 15 minutes
	Isolated platelets; citrated blood tubes,	Isolated platelets; using OptiprepTM density gradient centrifugation. The platelet count and purity were established using Coulter counter analysis. One-millilitre aliquots of isolated platelets were incubated with thrombin (10 units/ml) for 2 h at 37”C/5% C02, with unstimulated platelets incubated under identical conditions acting as a control.
Brookes et al. (2010)	EDTA-plasma was obtained from Scipac Ltd.	No information	No information	-80°C
Starlinger et al. (2011)	EDTA, CTAD and citrate-plasma,	Plasma; blood was drawn into prechilled tubes, put on ice after blood was drawn and processed further within 30 minutes. Preparation was also performed at RT.	Plasma; Initial centrifugation at 1000g at +4 °C for 10 minutes, plasma supernatant, were further centrifuged at 10 000g at +4°C for 10 minutes.	-80°C	VenflonTM (18 G; 1.270 mm needle diameter) or Vacutainer butterfly(21 G; 0.813 mm needle diameter) collection systems by Becton Dickinson (Franklin Lakes, NJ)
	serum; without the addition of anticoagulants	Serum samples; were centrifugated within 30 minutes or 2 hours after collection.	Serum samples; were centrifugated at 1000g at RT for 10 minutes within 30 minutes or 2 hours after collection.
Guo et al. (2013)	Serum; whole blood collected into gel or glass tube,	Blood samples were kept at RT for 30 minutes and then centrifugated and immediately analysed after separation if nothing else was specified	centrifugated at 3000 rpm for 10 minutes	-80°C	No information
	heparin-plasma; lithium heparin (LH) tubes
	all sample tubes purchased from BD Biosciences, Franklin Lakes, NJ, USA
Biancotto et al. (2012)	Serum; serum separating tubes (SST) (Beckton Dickinson, San Jose, CA, USA)	Serum was isolated 2hours after collection of blood. Specimens used for this study were subjected to no more than 2 freeze/thaw cycles.	No information	No information	No information
	heparin-plasma; Sodium heparin (“green top tube”; 15 IU/mL +/− 2.5 IU/mL,
	EDTA-plasma; ethylene diamine tetra-acetic acid (EDTA) (“lavender top tube”; 1.5 mg/mL +/− 0.35 mg/mL),
	ACD-plasma; sodium citrate dextrose (“yellow top tube”; 0.109 mg/mL)
Svendsen et al. (2010)	Endotoxin-free tubes (Vacutainer ® Becton-Dickinson, Mountain View, CA, USA).	Serum; tubes were kept for 1h at RT before centrifugation.	All tubes were spun at 2500g for 10 min at +4°C	-80°C	No information
	EDTA-plasma; EDTA- anticoagulant,	Plasma; was placed on ice after blood was drawn and centrifuged within 30 minutes.
	citrate-plasma; citrated blood	Before analysis, the plasma was thawed at room temperature.
Werther et al. a) (2002)	Peripheral venous blood was drawn.	Serum tubes were allowed to clot for 2h before centrifugation.	EDTA plasma, serum, lysed whole blood and separated leucocytes were prepared by centrifugation at 3000RPM, at +21°C for 10 minutes.	-80°C	No information
	Tubes (Becton-Dickinson, Mountain View, CA, USA)	VEGF in lysed whole blood was performed after dilution of 1 mL EDTA whole blood with 4 mL sterile water-diluted whole blood were exposed to 5 repeated freeze/thaw cycles (-80°C and +21°C), afterwards, samples were centrifuged, and the supernatant was used for measurement.
	EDTA-plasma; EDTA as anticoagulant (each containing 7 mL),	Peripheral blood leukocytes were separated from EDTA whole blood with 1mL PBS/10% BSA, and separation was performed using Dynabeads M-280 conjugated with antibodies against CD2 (T-lymphocytes), CD19 (B-lymphocytes), CD15 (monocytes) and CD14 (granulocytes). The washed cells on magnetic beads were suspended in sterile water and exposed to 5 repeated freeze/thaw cycles (-80°C and +21°C), followed b…
	Serum; endotoxin-free, silicone-coated tube (10 mL) without additive.
Werther et al. b) (2002)	Peripheral blood samples	Plasma samples were centrifugated immediately.	Centrifugation was performed at 3000RPM at +4°C for 10 minutes.	-80°C	No information
	endotoxin-free silicone-coated tubes (Becton-Dickinson, Mountain View, CA, USA)	Serum was allowed to clot at RT for 30 minutes before centrifugation.
	EDTA-plasma; EDTA as additive,
	serum; without additive
Hermann et al. (2014)	No information	As external control, two serum pools were produced with levels in the moderate to high and the very low values for most markers (pool 1 and pool 2).	No information	-80°C	No information
		As reference control for pre-analytical comparisons, a sample was directly frozen after centrifugation was used.
Wynendaele et al. (1999)	Sterile tubes (Becton Dickinson Vacutainer Systems Europe, France),	Serum tubes were allowed to coagulate for at least 30 minutes at RT	Serum and EDTA-plasma were centrifugated at 3000g for 10 min at +20°C	-20°C	From volunteers and most patients, blood samples were taken peripherally using a constricting tourniquet.
	EDTA-plasma; K3 EDTA, citrate-plasma; Sodium-citrate 0.129 M Silic (1/10),	EDTA-blood was centrifugated within 15 min.	Citrate-plasma was first centrifugated for 10 minutes at 180g at +20°C to generate platelet-rich plasma,		In patients with a port-a-cath, this system was used to access the venous bloodstream.
	Citrate-plasma; Sodium citrate, 0.129 M Silic (1/10)	Citrate-plasma; processed within one hour of venepuncture	Platelet poor plasma was produced by additional centrifugation at 3000g for 10 min at +20°C.
	CTAD-plasma; CTAD tubes (Becton Dickinson Vacutainer Systems Europe, France) contain four anticoagulants (sodium citrate, theophylline, adenosine, dipyridamole).	Platelet-rich plasma was stimulated by using HORM collagen 1mg/mL and incubated for 10 minutes at +37°C stirred and after that centrifugated again, and the supernatant was used for measurements	Activated platelet-rich plasma; centrifugation for 12 minutes at 2600g at +20°C-
		CTAD-plasma were immediately put on ice after blood was drawn for a maximum of 15 minutes before centrifugation	CTAD-plasma; was centrifugated at 2500g for 30 minutes at +4°C.
		Citrate-plasma was processed within 1 hour after venepuncture	Citrate-plasma; centrifugated at 2000g for 10 minutes at 20 +20°C.
Salven et al. (1999)	Peripheral venous blood,	After the blood was drawn, samples were incubated at +4°C for 60-240 minutes before centrifugation.	Centrifugation at 2000g for 10 minutes at +4°C	-70°C	Venoject blood collection system (Terumo, Leuven, Belgium).
	serum; sterile test tubes,	Whole blood was lysed by adding 2 volumes of sterile water and subsequently freeze/thawed twice.	Isolated platelets; centrifugated at 120g for 20 minutes at +37°C to generate PRP
	citrate-plasma/whole blood and isolated PBMNC; sterile test tubes containing sodium-citrate,	Isolated platelets were prepared from ACD-whole blood by centrifugation to generate platelet-rich plasma, and prior measurement platelets were lysed by adding 2 volumes of sterile water and freeze/thawed twice.	PBMNC; centrifugated at 400g at +18°C for 30 minutes
	Isolated platelets; ACD-whole blood sterile test tubes anticoagulated with acid-citratedextrose and containing 0.18 µM prostaglandin E1 (Sigma Chemical Co., St. Louis, MO).	PBMNC suspension was prepared using density gradient centrifugation on a mixture of Ficoll and sodium metrizoate. Blood in citrate was diluted in equal volume PBS and layered on top of Ficoll Paque and centrifuged. Cells were collected, washed, and resuspended in sterile PBS, the cell content was verified, and before measurement, cells were lysed as described above.
Schlingemann et al. (2013)	PECT-plasma; Plastic (polypropylene) bloodcollection tubes filled with 400 mL of a solution containing; prostaglandin E1 (94 nmol/L), Na2CO3 (0.63 mmol/L), EDTA (90 mmol/L), and theophyllin (10mmol/L) (PECT medium).	Blood samples were immediately placed on ice,	PECT-plasma; spinning for 60 minutes at 1700g at +4°C	No information	venous blood was taken with a microperfuser (diameter 1 mm; Microflex; Vycon, Ecouen, France).
	Citrate plasma; citrate (BD Vacutainers Systems, Breda, the Netherlands).	PECT-plasma; Platelet poor plasma were prepared by centrifugation within 1 hour after collection,	Citrate-blood; for 15 minutes at 1000g		PECT-plasma; was collected in an open system, drop by drop, without using a tourniquet to (maximally) avoid platelet activation ex vivo.
		Citrate-blood; were centrifuged within 30 minutes
George et al. (2000)	Citrate-plasma; a citrate tube,	Centrifugation was performed within 30 minutes of collection.	Centrifugation at 1400g for 10 min	-70°C	No information
	serum; serum separator tubes or clot-activator tubes
Salgado et al. (2001)	Venous blood samples,	Plasma was obtained and subsequent centrifugated	Serum was centrifugated at 2000g for 5 minutes.	-80°C	No information
	Serum; serum separator tubes (type Vacutainer, Becton-Dickinson),
	CTAD-plasma; vacuum tubes containing citrate, theophylline, adenosine and dipyridamole (CTAD, Becton Dickinson Vacutainer Systems, Europe)
Maoloney et al. (1998)	blood was drawn by venipuncture	Serum and plasma; The blood was allowed to stand for 30 minutes at +22°C to ensure complete clotting.	Serum and plasma; Centrifugation at 750g for 10 minutes at +4°C.	-70°C	No information
	Platelet-rich plasma; 9 volumes blood and 1 volume of 3.8% trisodium citrate	Platelets; were obtained by platelet-apheresis. Platelets were stored at +20-24°C under standard conditions.	Platelet-rich plasma; Centrifugation at 180g for 15 minutes
	Platelets; COBE spectra cell separation system equipped with the LRS system for producing platelet concentrates containing very low levels of residual leukocytes was used	Leukocytes; were separated from whole blood, neutrophils and mononuclear cells were isolated by standard techniques, cells were counted and aliquoted.	Platelets; Pelleted at 180g for 10 min at +22°C
	Leukocytes; heparinised (1 U/mL) whole blood	Lysis of platelets; after washing with PBS and pelleted by centrifugation lysed with lysis buffer, platelets containing 1011 cells in 5mL HEPES, NaCl, KCl, NaHCO3, deoxycholic acid (1%) and SDS (0,2%) as well as 2% Nonidet P-40) with protease inhibitor at 4°C for 30 min	Lysate of leukocytes and platelets; Lysates were centrifugated at 14000g at +4°C for 10 minutes, and the supernatant was measured for VEGF content.
		Lysis of leukocytes; were similarly lysed at 2*105 (neutrophils) and 2*106 (mononuclear ) cells/mL. Lysates were then centrifugated, and the supernatant was measured for VEGF content.
Banks et al. (1998)	Venous blood samples.	All manipulations were carried out immediately at room temperature	Serum and platelet-poor plasma; was produced by centrifugation at 2000g for 10 minutes	-70°C	No information
	Plastic (polypropylene) blood collection tubes (Monovettes and Microtubes) were purchased from Sarstedt (Leicester, UK)	Platelet-rich plasma; using the upper 1 mL of plasma after centrifugation	Platelet-rich plasma; centrifugation at 180g for 10 min.
	EDTA-plasma; EDTA (potassium salt; 0.12-0.2% (w/v) final concentration),	Activation of coagulation; with calcium or thrombin (200mM or 2-4 U/mL) followed by centrifugation once the sample had clotted. (comparing 2. after 1 hours delay before centrifugation)	Activated plasma; centrifugated at 2000g for 10 minutes
	citrate-plasma; trisodium citrate (0.31% (w/v) final concentration),
	serum; no anticoagulant,
	heparin-plasma; litium heparin. Glass collection tubes (Vacutainers) from Becton Dickinson (Oxford, UK).
	citrate-plasma in a glass tube; glass citrate tube,
	EDTA-plasma in glass tube; glass EDTA tube.
Kusumanto et al. (2003)	Peripheral venous blood samples were collected	Whole blood; were lysed by dilution of 2 volumes with PBS and 2 freeze/thaw cycles.	Platelet poor plasma; was obtained by centrifugation at 3000g for 15 minutes at 18°C.	-80°C	No information
	CTAD-plasma; sterile CTAD (sodium citrate theophilline adenosine dypiridamole) tubes (Becton Dickinson Vacutainer Systems Europe, Meylon, France).	Platelet poor plasma; was obtained by centrifugation of plasma.	Platelet-rich plasma; centrifugation at 200g for 15 minutes at 18°C, without brake
		Isolated platelets; was produced by centrifugation to get platelet-rich plasma, platelet-rich plasma was then centrifugated to obtain platelet pellet- resuspended in PBS and stored	Isolated platelets; centrifugation of platelet-rich plasma at 1000g for 20 min at 18°C
		PBMNC; was obtained by Ficoll gradient (density 1077 g/mL) and Optiprep gradient (density 1085 g/mL) of blood suspension from platelet-rich plasma preparation. The blood suspension was diluted with PBS, layered on the top of Ficoll and Optiprep gradient layers, and centrifugated. PBMNC layers were collected, washed and centrifugated. The pellet was resuspended in PBS.	Isolated PBMNC; for ficoll and optiprep gradient- centrifugated at 200g for 30 min at +20°C. PBMNC layers were collected, washed and centrifugated at 300g for 10 min at +4°C.
		Erythrocytes; After collecting the PBMNC layer, the remaining suspension from the PBMNC isolation was centrifugated to isolate erythrocytes. Those were washed with cold PBS and centrifugated	Isolated erythrocytes/granulocytes; PBMNC suspension was centrifugated at 1000g for 15 minutes at +20°C
		Granulocytes; the collected suspension from PBMNC isolation, were hemolysed with cold ammonium chloride solution. Subsequently, granulocytes were collected and washed once with PBS.	Lysed erythrocytes; centrifugated at 300g for 10 minutes at +4°C
Zhao et al. (2012)	Serum; Serum Separator Transport (SST™) Tubes,	Processed according to manufacturer instructions, subsequent frozen	According to manufacturer instructions	No information	No information
	EDTA-plasma; EDTA Vacutainer tubes from Becton Dickinson (BD, Franklin Lakes, NJ)
Lopez Yomayuza et al. (2019)	Venous blood from adults,	Serum; was prepared by allowing blood to clot for at least 1 hour at RT.	Centrifugation at 3000g for 15 minutes at room temperature.	-80°C	No information
	venous cord blood from preterm infants	Citrate-plasma; was obtained within the first hour after collection by centrifugation.
	serum; serum collection tubes (S Monovette, Fa., Sarstedt),	Platelet activation; by re-calcification with 25mM calcium chloride- incubated at least 90 minutes at room temperature followed by centrifugation
	citrate-plasma; sodium citrate as anticoagulant (BD Vacutainer, Fa. BD Diagnostics)
Aguilar-Mahecha et al. (2012)	EDTA-plasma; k2EDTA tubes (BD part # 366450),	Each tube was filled with the required volume of blood and gently inverted 10 times.	P100 with protocol A; 2000g for 5 minutes at 8°C, B; 2500g for 20 minutes at room temperature or C; 1300g for 10 minutes at room temperature followed by re-centrifugation of plasma at 2500g for 15 minutes at room temperature.	-80°C	Venipuncture using the BD VacutainerH Safety-LokTM Blood Collection Set (BD part # 367283).
	EDTA-plasma with proteas inhibitor- P100; k2EDTA tubes containing protease inhibitors (BDTM P100 Blood Collection Tubes, BD part #366456)	CTAD-plasma; tubes were wrapped in aluminium foil until centrifugation to protect from light.	EDTA plasma; was centrifugated according to protocol C 1300g for 10 minutes at room temperature followed by re-centrifugation of plasma at 2500g for 15 minutes at room temperature.
	CTAD-plasma; CTAD tubes (BD part # 367947) which contain citrate as the anticoagulant and a mixture of theophylline, adenosine, and the light-sensitive agent dipyrimadole.	Samples were immediately centrifugated according to a different protocol.	CTAD plasma; according to protocol D; centrifugated at 1300g for 10 minutes at room temperature
McIlhenny et al. (2002)	Vacutainer (Beckton Dickinson, UK) system used for collection	Plasma samples; were collected and were spun down by centrifugation and then frozen within 20 min of collection, pending analysis for VEGF.	centrifugation at 10 000 r.p.m for 10 minutes	-70°C	Vacutainer (Beckton Dickinson, UK) system used for collection
	EDTA-plasma; samples were collected in glass tubes containing EDTA as an anticoagulant.	Serum samples; were collected and allowed to coagulate for 60 min prior to spinning down and freezing, again pending analysis for VEGF
	Serum; samples were collected in plain glass tubes
Adams et al. (2000)	Citrate-plasma; trisodium citrate [final concentration, 0.31% (w/v)]	Within 30 minutes, samples were centrifugated, and the plasma and serum were removed, aliquoted, and stored until analysis.	2000g, 10 min	-80°C	No information
	Serum; no anticoagulant.
Verheul et al. (1997)	no information	Serum; Immediately after clot formation (20-30 mm at room temperature), the samples were centrifugated, and serum was	Serum; centrifuged at 3000rpm	Serum; -20°C	no information
		removed and stored
		Plasma; according to routine procedures
Larsson et a. (2002)	Serum; in vacutainer tubes without additive (367609, Becton Dickinson, Rutherford, New Jersey). EDTA-plasma; in vacutainer tubes containing EDTA (368861, Becton Dickinson).	Within 1 h from blood sampling (0.5–1 h), the samples were centrifuged and the serum or plasma was carefully transferred to new tubes. The serum and plasma closest to the cells were not used. collection until tested.	1300g for 10min	-70°C	no information
Ranieri et al. (2004)	Serum: serum separator tube (Becton Dickinson Vacutainer Systems, Plymouth, UK) Citrate-plasma: 3.1 mg/mL w/v final concentration (Becton Dickinson Vacutainer Systems) CTAD-plasma: sodium citrate, theophylline, adenosine, dipyridamole tubes (Becton Dickinson Hemogard Vacutainer Systems)	For serum blood was allowed to coagulate for at least 30 min at 37°C. Platelet rich plasma: The supernatant from plasma were carefully removed from the centre portion of the liquid phase. Platelet rich plasma were activated with thrombin (Hemoliance Q.F.A. Thrombin Bovine) 80 uL/mL and incubated for 30 min. at room temperature before centrifugation Lysed platelet rich plasma: One aliqout with pla…	Serum and activated or lysed platelet rich plasma: 1500g for 15 min Platelet rich plasma: 180g for 10 min Platelet poor plasma: re-centrifugation for platelet rich plasma at 1500g for 15 min	-80°C	no information
Sanak et al. (2021)	Serum: 10 mL plastic tube without anticoagulant	Samples left in vertical position for 2 hours at room temperature before centrifugation. Frozen after centrifugation until analysis (whitin 1 month)	2500g for 10 min a room temperature or 3000g for 15 min at room temperature	-20°C	no information
